# Supplementary material for: Higher Level of Sports Activities Participation during Five-Year Survival Is Associated with Better Quality of Life among Chinese Breast Cancer Survivors
Source: Cancers (Basel). 2021 Dec 1;13(23):6056. doi: 10.3390/cancers13236056 (PMC8656618; doi:10.3390/cancers13236056)
Supplement: Supplementary file 1 [file cancers-13-06056-s001.zip]

Archive with 1 entries (1 files):
- cancers-1430800-supplementary.pdf
